# Supplementary material for: Modular detergents tailor the purification and structural analysis of membrane proteins including G-protein coupled receptors
Source: Nat Commun. 2020 Jan 28;11:564. doi: 10.1038/s41467-020-14424-8 (PMC6987200; doi:10.1038/s41467-020-14424-8)
Supplement: Supplementary file 4 — Source Data [file 41467_2020_14424_MOESM4_ESM.xlsx]

## Sheet: Fig. 2b - Manuscript
Figure 2b
detergent abbreviation	A485	SD(±)
1	2.44	0.03
2	1.99	0.01
2a	0.74	0.0063
2b	0.17	0.001
3	0.079	0.001
4	0.46	0.0096
5	0.075	0.0014
DDM	1	0.012

## Sheet: Fig. 4 - Manuscript
Figure 4
detergent abbreviation	A280	SD(±)
DDM	1	0.05
1	1.32	0.14
4	0.74	0.15

## Sheet: Supplementary Fig. 1b
Supplementary Figure 1b
detergent abbreviation	A280	SD(±)
1	2.23	0.01529
2	2.3	0.00851
2a	1.87	0.00731
2b	1.65	0.00266
3	0.22	0.0034
4	0.25	0.005
5	1.3	0.0042
DDM	0.35	0.0012

## Sheet: Supplementary Fig. 2a
Supplementary Figure 2a
detergent abbreviation	A485	SD(±)
DDM	1	0.05
1	1.75	0.32
3	0.13	0.02
4	0.75	0.03
5	0.37	0.02

## Sheet: Supplementary Fig. 3
Supplementary Figure 3
wavelength (nm)	[Ɵ] MATE-GFP in DDM	[Ɵ] MATE-GFP in [G1] OGD 1	[Ɵ] MATE-GFP in [G2] OGD 4	[Ɵ] AmtB-MBP in DDM	[Ɵ] AmtB-MBP in [G1] OGD 1	[Ɵ] AmtB-MBP in [G2] OGD 4	Wavelength (nm)	[Ɵ] AqpZ-GFP in DDM	[Ɵ] AqpZ-GFP in [G1] OGD 1	Wavelength (nm)	[Ɵ] AqpZ-GFP in [G2] OGD 4
260	112.434	116.537	110.869	0.6499	59.4271	184.982	260	392.354	315.573	260	61.4385
259.5	102.626	115.814	7.18198	-7.22237	52.0703	168.003	259	472.771	332.092	259.5	76.1143
259	87.9232	119.305	96.6633	-18.1372	62.0214	132.445	258	507.034	429.971	259	53.612
258.5	76.1889	134.248	110.165	-39.5333	63.4011	228.002	257	512.014	287.045	258.5	57.8453
258	97.9781	170.981	69.0237	-20.429	78.9903	211.56	256	373.052	467.884	258	42.6934
257.5	112.282	50.9421	-31.2159	-0.21984	-0.3193	128.7	255	345.682	305.381	257.5	77.5661
257	90.7226	104.093	-15.1257	-24.5409	26.294	82.642	254	322.038	337.913	257	-18.5985
256.5	88.2673	102.867	-194.483	-24.3969	39.8524	72.9108	253	268.857	314.604	256.5	32.9999
256	112.456	66.0927	17.4705	-9.37129	25.788	178.676	252	263.893	319.546	256	-70.5847
255.5	98.3177	88.8759	-136.488	-23.7166	25.0446	7.66314	251	291.923	201.268	255.5	-39.0243
255	81.2199	46.3671	-109.216	-49.0262	-0.45311	69.6129	250	41.575	2.19826	255	-57.7988
254.5	67.4565	85.5146	-99.6833	-39.335	6.1643	97.7264	249	2.03325	-64.0028	254.5	-123.285
254	62.7382	53.0458	-154.513	-47.9053	11.9688	46.7328	248	-45.7067	-100.09	254	-88.4711
253.5	98.9309	50.0765	-298.769	-38.2947	-21.4143	-39.4032	247	-33.4384	-95.9089	253.5	-124.432
253	66.3978	72.9863	-509.238	-85.6976	-17.8822	-275.808	246	-54.4372	-118.282	253	-56.1336
252.5	66.0683	30.2194	-313.936	-72.1701	-20.4747	-83.3683	245	-197.543	-193.747	252.5	-122.177
252	39.6516	83.4552	-424.756	-81.1555	-9.39248	-171.957	244	-333.47	-370.853	252	-146.691
251.5	62.7828	4.94911	-223.605	-85.8214	-64.5298	-7.6434	243	-459.744	-436.688	251.5	-158.97
251	10.0738	42.6026	-511.349	-127.339	-52.3878	-218.04	242	-726.758	-726.888	251	-235.386
250.5	2.95282	7.50217	-530.407	-124.045	-73.9596	-286.495	241	-837.26	-811.233	250.5	-289.738
250	9.52422	-8.14247	-539.325	-162.467	-83.1382	-207.436	240	-1184.54	-1159.27	250	-300.865
249.5	5.61234	-15.5867	-440.831	-127.356	-104.754	-123.53	239	-1532.22	-1402.28	249.5	-306.3
249	-39.3918	-41.0349	-527.953	-172.366	-131.571	-159.43	238	-1900.4	-1732.11	249	-338.101
248.5	-77.3911	-81.977	-574.865	-246.349	-164.584	-223.405	237	-2393.79	-2201.77	248.5	-406.567
248	-50.2899	-42.2808	-793.231	-214.184	-172.608	-450.292	236	-2876.74	-2610.42	248	-358.945
247.5	-81.8482	-112.782	-628.867	-270.516	-239.61	-292.102	235	-3454.87	-3181.71	247.5	-404.041
247	-159.121	-148.185	-856.529	-305.633	-274.346	-381.408	234	-4092.36	-3748.48	247	-468.475
246.5	-191.471	-144.001	-740.004	-359.646	-293.012	-454.246	233	-4812.12	-4357.46	246.5	-564.038
246	-217.542	-141.924	-768.915	-419.483	-315.751	-496.344	232	-5460.94	-5002.41	246	-555.341
245.5	-231.948	-221.443	-817.992	-437.432	-387.632	-565.135	231	-6137.34	-5644.71	245.5	-667.494
245	-288.108	-276.324	-1127.57	-523.071	-455.374	-788.372	230	-6846.14	-6313.66	245	-720.271
244.5	-330.019	-301.397	-874.73	-584.821	-513.74	-660.32	229	-7485.65	-6858.19	244.5	-826.87
244	-364.659	-349.688	-1090.48	-635.536	-585.302	-722.169	228	-8330.4	-7582.22	244	-858.197
243.5	-450.063	-466.076	-1099.74	-743.172	-705.143	-931.289	227	-8896.72	-8084.95	243.5	-882.203
243	-542.663	-500.579	-1269.67	-819.262	-770.335	-1013.32	226	-9721.34	-8841.12	243	-1023.45
242.5	-626.54	-575.352	-1172.44	-893.468	-888.328	-906.767	225	-10327.3	-9394.74	242.5	-1078.62
242	-737.253	-653.907	-1357.87	-1051.9	-997.958	-1069.68	224	-10761.3	-9721.81	242	-1242.42
241.5	-829.53	-751.164	-1604.42	-1167.35	-1120.16	-1380.65	223	-11237.9	-10179.5	241.5	-1401.15
241	-929.31	-911.364	-1778.38	-1289.51	-1267.9	-1510.89	222	-11549.2	-10418.5	241	-1489.26
240.5	-1074.04	-1055.45	-1769.12	-1446.46	-1461.37	-1578.4	221	-11770.2	-10511.5	240.5	-1580.41
240	-1176.29	-1181.01	-1783.59	-1592.49	-1626.87	-1659.87	220	-11681.1	-10570.9	240	-1765.85
239.5	-1352.35	-1325.52	-1906.69	-1793.09	-1793.68	-1859.18	219	-11956.2	-10740.5	239.5	-1982.39
239	-1545.84	-1513.69	-2207.11	-2015.23	-2000.82	-2167.9	218	-12066.8	-10839.5	239	-2202.48
238.5	-1719.31	-1662.48	-2409.02	-2218.29	-2237.07	-2340.96	217	-12045.7	-10738.4	238.5	-2290.5
238	-1942.3	-1857.9	-2409.33	-2431.11	-2488.14	-2491.01	216	-12131.2	-11023.1	238	-2515.72
237.5	-2146.13	-2049.59	-2563.39	-2684.13	-2715.38	-2578.27	215	-12121.2	-10876.6	237.5	-2657.93
237	-2401.24	-2305.1	-2900.64	-2944.73	-3035.58	-2970.77	214	-11894	-10946.8	237	-2905.8
236.5	-2692.27	-2580.41	-3056.15	-3260.49	-3362.9	-3243.46	213	-11942.4	-11007.5	236.5	-3175.03
236	-2919.5	-2786.16	-3374.96	-3530.56	-3629.14	-3682.52	212	-12188.6	-11232.9	236	-3535.9
235.5	-3217.55	-3038.6	-3525.63	-3847.95	-3928.94	-3904.56	211	-12284.6	-11329.8	235.5	-3762.76
235	-3503.74	-3391.57	-3706.11	-4137.76	-4339.3	-4285.72	210	-12468.2	-11414.8	235	-4140.41
234.5	-3817.73	-3654.44	-4051.47	-4476.54	-4658.96	-4525.28	209	-12540.4	-11479.2	234.5	-4286.87
234	-4163.84	-3974.44	-4469.57	-4850.29	-5052.9	-4907.3	208	-11911.8	-11093.5	234	-4653.48
233.5	-4501.41	-4311.14	-4568.97	-5225.62	-5413.05	-5154.46	207	-10517.9	-10196.3	233.5	-4968.75
233	-4884.81	-4699.32	-4982.55	-5614.09	-5812.82	-5556.76	206	-8829.31	-8088.35	233	-5381.31
232.5	-5263.08	-4981.41	-4982.64	-6005.39	-6197.22	-5685.16	205	-5919.13	-5559.59	232.5	-5715.07
232	-5628.67	-5378.31	-5433.07	-6389.48	-6561.22	-6149.31	204	-2996.49	-2924.08	232	-6103.27
231.5	-5967.75	-5791.88	-6036.62	-6829.31	-7049.15	-6785.23	203	577.033	368.641	231.5	-6532.22
231	-6453.22	-6152.7	-6135.5	-7365.28	-7529.17	-6982.23	202	4488.31	3904.67	231	-6904.63
230.5	-6860.96	-6564.01	-6704.51	-7819.6	-7984.24	-7668.14	201	8300.21	7759.33	230.5	-7113.29
230	-7270.45	-6965.98	-6841.75	-8272.23	-8499.65	-8003.1	200	13518.6	12423.1	230	-7592
229.5	-7652.55	-7347.4	-7206.11	-8824.92	-8957.52	-8427.98				229.5	-7948.31
229	-8004.07	-7705.97	-7494.85	-9283.38	-9530.53	-8837.77				229	-8430.18
228.5	-8453.6	-8125.92	-7845.57	-9798.56	-10032.6	-9237.65				228.5	-8593.01
228	-8779.86	-8422.04	-8044.66	-10326.6	-10502.1	-9730.42				228	-8920.76
227.5	-9211.47	-8783.21	-8325.37	-10794.4	-11078.8	-10183.4				227.5	-9399.62
227	-9527.35	-9122.04	-8688.82	-11232.6	-11612.8	-10604.2				227	-9665.53
226.5	-9824.79	-9402.34	-9077.58	-11621.1	-12059.6	-11200.9				226.5	-10121.7
226	-10189.1	-9744.03	-9213.16	-12019.2	-12526.7	-11281.8				226	-10484.5
225.5	-10460.4	-10063.7	-9491.38	-12443.6	-12891.1	-11713.2				225.5	-10704.9
225	-10729.5	-10237.8	-9638.93	-12804.6	-13371.3	-12028.8				225	-10931.4
224.5	-10957.9	-10449.3	-10084.2	-13134.1	-13644.5	-12484.5				224.5	-11286.7
224	-11165.4	-10589.9	-9971.97	-13329.1	-13873.5	-12524.3				224	-11374.8
223.5	-11309.5	-10895.1	-10214.8	-13446.7	-14181.6	-12889.5				223.5	-11627.3
223	-11568.9	-10970.2	-10484.2	-13740.1	-14381	-12945.5				223	-11914.2
222.5	-11638.3	-11144.7	-10499.3	-13837.3	-14528.1	-13228.6				222.5	-11972.6
222	-11778.9	-11212.2	-10736.4	-13882.7	-14612.9	-13288.6				222	-12232.2
221.5	-11812.8	-11308.1	-10895.4	-13850.1	-14716.5	-13613.1				221.5	-12244.9
221	-11893.9	-11368.8	-11025.8	-13834.9	-14660	-13671.4				221	-12420.3
220.5	-11930.1	-11360.1	-10895.8	-13803.7	-14602.3	-13343.3				220.5	-12405.5
220	-11914	-11388.3	-10988	-13717.9	-14476.5	-13379.3				220	-12505.8
219.5	-11924.3	-11312.7	-10842.2	-13539	-14301	-13138.3				219.5	-12584.3
219	-11891.4	-11348	-10861.5	-13401.5	-14150.4	-13064.8				219	-12527
218.5	-11910.8	-11320.5	-10946	-13228.8	-14038.9	-13041.1				218.5	-12442.7
218	-11905.2	-11430.3	-11043.4	-13129.1	-13942.3	-12978.4				218	-12631.6
217.5	-11881.9	-11404.6	-10879.6	-13044.9	-13896.8	-12888.4				217.5	-12506.5
217	-11911.2	-11381.2	-11128.8	-12876.7	-13735.5	-12902.1				217	-12662.3
216.5	-11880.8	-11394.4	-10932.9	-12782.7	-13635.7	-12476.8				216.5	-12500.2
216	-11931.7	-11314.9	-11013.1	-12671.5	-13361	-12405.6				216	-12423.8
215.5	-11858.8	-11358.3	-10772.5	-12587.6	-13221.2	-12303				215.5	-12443.4
215	-11886.6	-11346.6	-10839.9	-12427.8	-13124.2	-12170.8				215	-12470.1
214.5	-11860.7	-11415.3	-10971.5	-12362.6	-13140	-12299.6				214.5	-12394.8
214	-11868.6	-11321.4	-11074.5	-12178.7	-12853.5	-12233.1				214	-12393.8
213.5	-11875.9	-11356.2	-10745.2	-12167	-12873.5	-11955.4				213.5	-12359.6
213	-11836.6	-11302	-11166.5	-12009.3	-12851.1	-12152				213	-12299.6
212.5	-11992.3	-11378	-11060.6	-12154.7	-12765.1	-12244.5				212.5	-12225.8
212	-12139.9	-11465.1	-11235.6	-12217.2	-12892.4	-12228				212	-12218.8
211.5	-12197.3	-11766.8	-11318.7	-12222.5	-12850.1	-12339.3				211.5	-12595.2
211	-12283.2	-11711.3	-11538.6	-12296.3	-12986	-12471.5				211	-12389.6
210.5	-12522.7	-11895	-11528	-12508.6	-13089.5	-12332				210.5	-12500.8
210	-12598.7	-12012.8	-11633.2	-12528.9	-13103.6	-12667.8				210	-12733.6
209.5	-12681.1	-12004.5	-11699.6	-12667.5	-13323.6	-12604.5				209.5	-12727.2
209	-12667.1	-12108.5	-11650.8	-12573.2	-13191	-12611.3				209	-12418.1
208.5	-12602.9	-11895.5	-11828.2	-12575.4	-12997.4	-12567.9				208.5	-12519.3
208	-12209.7	-11614.3	-11563.4	-12185.3	-12738.7	-12452.9				208	-12223.5
207.5	-11916.7	-11404.5	-11498.8	-11763.9	-12220	-12110.9				207.5	-11288.2
207	-11424	-10933.4	-10864.7	-11421.4	-10860.1	-11467.8				207	-11183.2
206.5	-10847.2	-10103.7	-10357.5	-10416.5	-10494.9	-10710.8				206.5	-10081.1
206	-9874.35	-9529.27	-9654.46	-9724.61	-9042.13	-9671.69				206	-9093.54
205.5	-8796.13	-8550.16	-8623.15	-8343.36	-8264.67	-8672.75				205.5	-7985.22
205	-7492.34	-7366.89	-7294.35	-7194.37	-6250.25	-7501.22				205	-6684.3
204.5	-6135.88	-5904.01	-6029.87	-5723.08	-4985.59	-6076.32				204.5	-5088.64
204	-4653.52	-4763.19	-5132.69	-4384.23	-3548.46	-4720.51				204	-3663.27
203.5	-3229.65	-3407.1	-3904.07	-3052.04	-2504.43	-2858.52				203.5	-2308.82
203	-1788.93	-1690.04	-2206.76	-1559.46	-701.871	-1212.07				203	555.533
202.5	-438.946	-405.772	-781.012	-270.214	-769.805	164.822				202.5	923.393
202	1489.26	1213.2	1335.88	422.211	19.1595	2240.48				202	2356.77
201.5	2608.19	2563.02	2249.18	887.92	965.993	3308.03				201.5	5273.47
201	3788.45	4613.67	4603.45	1513.31	1087.58	6032.23				201	7508.88
200.5	4548.32	6311.18	6548.06	1751.16	990.321	8016.61				200.5	6780.51
200	5694.25	8150.63	8324.46	2204.85	2737.42	10306.1				200	9553.84

## Sheet: Supplementary Fig. 4
Supplementary Figure 4a					Supplementary Figure 4d					Supplementary Figure 4e
detergent abbreviation	A280	SD(±)			wavelength (nm)	CD (mdeg) DDM	CD (mdeg) [G1] OGD 1			time (seconds)	FI (DDM + LPS)	FI (DDM)	FI (G1 + LPS)	FI (G1)
DDM	1	0.003			260	0.4421	0.02271			25	564	374	544	420
1	2.77789	0.11334			259.5	0.14322	-0.11012			35	669	401	650	464
3	0.5446	0.08501			259	0.40677	-0.11884			45	791	401	778	525
4	0.73521	0.04518			258.5	0.3925	-0.02018			55	896	430	876	553
5	0.40197	0.01941			258	0.42789	0.01816			65	969	457	958	608
					257.5	0.51839	0.17293			75	1060	474	1078	633
					257	0.38826	-0.07238			85	1185	512	1171	679
					256.5	0.51255	-0.09155			95	1285	526	1259	714
					256	0.45186	-0.01496			105	1381	549	1346	762
					255.5	0.43792	0.00968			115	1448	570	1398	800
					255	0.41118	-0.1869			125	1536	599	1457	846
					254.5	0.36937	-0.30061			135	1592	600	1532	856
					254	0.39974	-0.13367			145	1664	627	1578	921
					253.5	0.46881	-0.19914			155	1716	643	1661	970
					253	0.34051	-0.17911			165	1779	662	1698	1010
					252.5	0.441	-0.18138			175	1822	693	1763	1048
					252	0.50619	-0.22084			185	1873	708	1833	1075
					251.5	0.37077	-0.24682			195	1885	738	1852	1109
					251	0.1547	-0.17193			205	1936	740	1907	1131
					250.5	0.35414	-0.37581			215	1972	772	1948	1153
					250	0.32623	-0.1895			225	2005	796	1976	1184
					249.5	0.16891	-0.27701			235	2014	801	1987	1234
					249	0.18859	-0.02697			245	2061	819	2059	1272
					248.5	0.1663	-0.14336			255	2068	839	2064	1294
					248	0.01608	-0.00409			265	2086	858	2101	1320
					247.5	0.11552	-0.43154			275	2097	867	2134	1349
					247	0.16105	-0.19355			285	2133	894	2163	1378
					246.5	0.16105	-0.5359			295	2134	924	2187	1389
					246	-0.03541	-0.55603			305	2182	913	2221	1401
					245.5	-0.20743	-0.81419			315	2191	952	2217	1426
					245	-0.26528	-0.93339			325	2218	964	2226	1460
					244.5	-0.38283	-0.9122			335	2221	966	2205	1497
					244	-0.30417	-0.91926			345	2219	988	2247	1514
					243.5	-0.22938	-0.80824			355	2227	996	2241	1539
					243	-0.48341	-0.95438			365	2248	1026	2283	1569
					242.5	-0.48506	-1.18805			375	2278	1044	2287	1591
					242	-0.73385	-1.17625			385	2283	1065	2302	1574
					241.5	-0.77318	-1.41535			395	2272	1078	2294	1607
					241	-0.73363	-1.77287			405	2290	1086	2293	1624
					240.5	-1.26812	-2.03054			415	2290	1104	2312	1628
					240	-1.53119	-2.12294			425	2301	1122	2307	1652
					239.5	-1.58789	-2.41668			435	2311	1133	2330	1668
					239	-2.0529	-2.3884			445	2301	1144	2348	1688
					238.5	-2.40813	-2.90996			455	2317	1175	2350	1707
					238	-2.36754	-3.12606			465	2302	1173	2372	1736
					237.5	-2.52754	-3.6367			475	2305	1188	2352	1750
					237	-3.04349	-3.89179			485	2316	1211	2366	1764
					236.5	-3.44995	-4.19299			495	2315	1227	2337	1774
					236	-4.13809	-4.63356			505	2320	1237	2392	1776
					235.5	-4.5526	-5.05103			515	2308	1257	2352	1824
					235	-4.56023	-5.5378			525	2303	1273	2367	1820
					234.5	-5.32423	-6.01732			535	2336	1279	2371	1831
					234	-5.63885	-6.28601			545	2318	1280	2364	1841
					233.5	-6.45345	-7.2983			555	2326	1314	2352	1865
					233	-6.82789	-7.50854			565	2323	1306	2378	1873
					232.5	-7.78447	-8.23676			575	2280	1330	2367	1882
					232	-8.22366	-8.92314			585	2316	1335	2374	1896
					231.5	-8.9998	-9.54609			595	2298	1351	2352	1901
					231	-9.32783	-10.214			605	2296	1354	2373	1914
					230.5	-9.90864	-10.9921			615	2326	1370	2389	1920
					230	-10.801	-11.778			625	2300	1382	2382	1941
					229.5	-11.1399	-12.1113			635	2300	1395	2389	1951
					229	-12.5446	-12.9578			645	2317	1398	2385	1976
					228.5	-12.8745	-13.536			655	2304	1423	2376	1973
					228	-13.6498	-14.045			665	2308	1429	2350	1995
					227.5	-13.7944	-14.6193			675	2321	1438	2365	1992
					227	-14.7566	-15.2108			685	2308	1466	2374	2001
					226.5	-15.2199	-16.0745			695	2310	1466	2368	2019
					226	-16.0489	-16.5704			705	2301	1469	2379	2048
					225.5	-16.2882	-17.428			715	2297	1477	2368	2033
					225	-17.0823	-18.0619
					224.5	-18.0194	-18.4115
					224	-18.0617	-19.0899
					223.5	-18.8839	-19.6338
					223	-19.3493	-20.2889
					222.5	-20.2267	-20.9576
					222	-20.8415	-21.3431
					221.5	-21.1708	-22.2588
					221	-21.5521	-22.8338
					220.5	-21.8391	-23.067
					220	-22.4179	-23.3807
					219.5	-22.6359	-23.6759
					219	-23.0228	-24.1517
					218.5	-23.3172	-24.3224
					218	-23.6935	-24.0353
					217.5	-23.606	-24.2778
					217	-23.6735	-24.2786
					216.5	-23.3815	-24.1509
					216	-23.4689	-24.0418
					215.5	-22.9882	-23.9532
					215	-22.6637	-23.8799
					214.5	-21.6898	-22.7651
					214	-21.7302	-22.6279
					213.5	-20.7595	-21.3239
					213	-19.6596	-20.5586
					212.5	-18.5141	-19.9638
					212	-17.4167	-19.2401
					211.5	-16.2142	-19.001
					211	-14.9557	-17.2351
					210.5	-13.964	-15.8151
					210	-12.5988	-14.6899
					209.5	-10.4835	-12.9363
					209	-9.2493	-12.4532
					208.5	-8.11047	-10.449
					208	-5.90925	-8.33434
					207.5	-4.13041	-7.22292
					207	-1.72199	-5.42806
					206.5	0.01567	-3.0153
					206	2.49394	-1.54883
					205.5	4.48874	-0.03287
					205	6.40072	2.72697
					204.5	8.99642	4.91122
					204	8.9914	6.9045
					203.5	13.1235	9.27804
					203	15.0169	9.05914
					202.5	18.3013	12.2749
					202	19.8856	12.7071
					201.5	21.299	15.5173
					201	23.4877	19.4441
					200.5	24.9627	23.6284
					200	27.3778	23.5942

## Sheet: Supplementary Fig. 5a
Supplementary Figure 5a
detergent abbreviation	A280	SD(±)
DDM	1	0.02225
1	1.02504	0.09554
4	0.14293	0.00393

## Sheet: Supplementary Fig. 12
Supplementary Fig. 12
Protein	Detergent	Storage Time (minutes)	A485	SD(±)
AqpZ-GFP	1 [G1]-ether-C12	0	1	0.04816
		148	0.88255	0.01711
		232	0.68792	0.01711
		397	0.74832	0.02642
Protein	Detergent	Storage Time (minutes)	A485	SD(±)
AqpZ-GFP	4 [G2]-carbamate-Chol	0	1	0.03502
		148	0.8125	0.00804
		232	0.75	0.01392
		397	0.75	0.02783
Protein	Detergent	Storage Time (minutes)	A485	SD(±)
AqpZ-GFP	DDM	0	1	0.02764
		148	0.87893	0.03858
		232	0.85202	0.01678
		397	0.85202	0.03356
Protein	Detergent	Storage Time (minutes)	A485	SD(±)
MATE-GFP	1 [G1]-ether-C12	0	1	0.01986
		148	0.81156	0.02479
		232	0.55674	0.0132
		397	0.6424	0.01891
Protein	Detergent	Storage Time (minutes)	A485	SD(±)
MATE-GFP	4 [G2]-carbamate-Chol	0	1	0.03964
		148	0.70507	0.0328
		232	0.73272	0.01357
		397	0.7573	0.00947
Protein	Detergent	Storage Time (minutes)	A485	SD(±)
MATE-GFP	DDM	0	1	0.02526
		148	0.74385	0.0392
		232	0.64139	0.01263
		397	0.6332	0.0181

## Sheet: Supplementary Fig. 17
Supplementary Fig. 17
with NTSR1
detergent abbreviation	A495	SD(±)
1	0.18467	0.03021
DDM	0.35733	0.15548
control - without NTSR1
detergent abbreviation	A495	SD(±)
1	0.004	0.00432
DDM	0	0

## Sheet: Supplementary Fig. 18
Supplementary Fig. 18
Method	Repeats			Kd Average (µM)	SD(±)
	Kd value 1 (µM)	Kd value 2 (µM)	Kd value 3 (µM)
Fluorescence Polarization	0.03924	0.04088	0.04182	0.040646667	0.001066125
Affinity MS	0.0472	0.04501	0.03387	0.042026667	0.005836519

[truncated: 6 more sheets: Supplementary Table 1, Supplementary Table 2, Supplementary Table 3, Supplementary Table 4, Supplementary Table 5, SDS Page Gels]
